# Supplementary material for: Genomic characterisation of clinical and environmental Pseudomonas putida group strains and determination of their role in the transfer of antimicrobial resistance genes to Pseudomonas aeruginosa
Source: BMC Genomics. 2017 Nov 10;18:859. doi: 10.1186/s12864-017-4216-2 (PMC5681832; doi:10.1186/s12864-017-4216-2)
Supplement: Supplementary file 4 — Average of the nucleotide identity of the P. putida study strains and closely related species. (XLSX 35 kb) [file 12864_2017_4216_MOESM4_ESM.xlsx]

## Sheet: ANI_all_putida_and_ref
		Cluster
Cluster	ANIm	1	1	2	3	3	4A	4B	4B	4B	4B	4B	4B	4B	4B	4B	4B	4B	4B	4B	4B	4B	4B	4B	4B	4B	5A	5A	5A	5A	5A	5A	5A	5A	5A	5A	5A	5B	5B	5B	6A	6A	6A	6A	6A	6B	6C	7	7
		P34	P22	E27	P21B	P27	P30	P13	E1	E5	P25	P5	E12	E3	E11	E10	E14	E22	E13	P38	P40	E16	P9	E8	P11	P8	P31	P26	E23	P12	P24	P19	P3	P20	P23	P39	P37	P6	P33	P35	P2	E18	E6	E17	E29	P17	P15	P28	P14
1	P34	---	99.65	87.1	87.27	87.28	90.51	90.7	90.67	90.67	90.68	90.7	90.69	90.7	90.67	90.7	90.69	90.68	90.7	90.71	90.68	90.68	90.67	90.69	90.7	90.67	90.52	90.72	90.52	90.52	90.71	90.71	90.71	90.52	90.54	90.71	90.52	90.76	90.74	90.77	90.75	90.77	90.75	90.76	90.76	90.43	91.02	96.28	96.26
1	P22	99.8	---	87.04	87.21	87.22	90.53	90.72	90.69	90.68	90.69	90.72	90.7	90.71	90.69	90.72	90.71	90.7	90.72	90.72	90.7	90.69	90.69	90.7	90.71	90.68	90.54	90.74	90.54	90.54	90.73	90.73	90.73	90.54	90.56	90.74	90.56	90.79	90.8	90.8	90.79	90.8	90.78	90.79	90.79	90.45	91.12	96.35	96.34
2	E27	87.18	87.1	---	89.01	89.02	87.07	87.46	87.48	87.46	87.46	87.47	87.47	87.48	87.48	87.48	87.47	87.47	87.48	87.46	87.46	87.47	87.46	87.48	87.48	87.47	87.45	87.5	87.46	87.46	87.5	87.5	87.51	87.46	87.21	87.5	87.33	87.08	87.08	87.11	87.27	87.27	87.26	87.26	87.26	87.44	87.09	87.57	87.57
3	P21B	87.31	87.24	88.98	---	99.84	87.42	87.63	87.64	87.63	87.62	87.64	87.63	87.64	87.64	87.64	87.63	87.63	87.64	87.63	87.62	87.63	87.63	87.63	87.64	87.64	87.55	87.56	87.56	87.55	87.56	87.56	87.56	87.55	87.34	87.56	87.56	87.32	87.33	87.33	87.62	87.63	87.62	87.63	87.62	87.5	87.19	87.84	87.85
3	P27	87.33	87.25	89	99.85	---	87.43	87.65	87.65	87.65	87.63	87.65	87.65	87.65	87.65	87.65	87.65	87.64	87.65	87.65	87.63	87.64	87.64	87.65	87.65	87.64	87.56	87.56	87.56	87.56	87.57	87.57	87.57	87.56	87.35	87.56	87.56	87.32	87.33	87.34	87.7	87.7	87.71	87.71	87.71	87.51	87.21	87.85	87.85
4A	P30	90.55	90.56	87.03	87.41	87.41	---	99.22	99.25	99.23	99.24	99.23	99.23	99.22	99.22	99.22	99.21	99.29	99.24	99.22	99.21	99.23	99.21	99.21	99.23	99.24	91.32	91.32	91.32	91.32	91.32	91.33	91.32	91.32	91.17	91.32	91.34	91.24	91.24	91.22	90.43	90.43	90.42	90.41	90.42	90.18	90.49	90.29	90.28
4B	P13	90.73	90.74	87.41	87.63	87.64	99.18	---	99.68	99.64	99.67	99.64	99.64	99.65	99.64	99.63	99.62	99.7	99.65	99.65	99.62	99.64	99.63	99.64	99.64	99.65	91.41	91.44	91.4	91.4	91.44	91.45	91.44	91.4	91.2	91.45	91.39	91.22	91.17	91.21	90.56	90.57	90.56	90.56	90.57	90.34	90.73	90.44	90.43
4B	E1	90.71	90.71	87.42	87.63	87.63	99.25	99.71	---	99.71	99.71	99.7	99.71	99.71	99.7	99.69	99.69	99.71	99.69	99.7	99.68	99.7	99.7	99.7	99.7	99.7	91.41	91.45	91.41	91.41	91.45	91.45	91.45	91.4	91.2	91.45	91.39	91.22	91.18	91.22	90.57	90.58	90.55	90.56	90.56	90.34	90.7	90.44	90.43
4B	E5	90.72	90.72	87.4	87.63	87.64	99.2	99.66	99.68	---	99.67	99.66	99.66	99.67	99.66	99.66	99.65	99.71	99.67	99.66	99.64	99.66	99.66	99.64	99.65	99.66	91.4	91.44	91.41	91.41	91.44	91.44	91.45	91.4	91.2	91.44	91.4	91.22	91.18	91.21	90.57	90.57	90.55	90.56	90.57	90.32	90.7	90.43	90.42
4B	P25	90.7	90.7	87.42	87.62	87.63	99.24	99.71	99.72	99.71	---	99.72	99.71	99.71	99.71	99.71	99.7	99.73	99.71	99.71	99.7	99.7	99.69	99.72	99.7	99.72	91.41	91.44	91.41	91.41	91.45	91.45	91.45	91.4	91.2	91.45	91.39	91.22	91.17	91.22	90.57	90.59	90.57	90.56	90.58	90.34	90.71	90.44	90.43
4B	P5	90.73	90.74	87.42	87.64	87.64	99.2	99.67	99.7	99.68	99.69	---	99.67	99.69	99.65	99.67	99.67	99.73	99.68	99.69	99.66	99.67	99.67	99.67	99.67	99.67	91.41	91.45	91.41	91.41	91.45	91.46	91.46	91.41	91.21	91.45	91.4	91.23	91.18	91.22	90.56	90.56	90.55	90.55	90.56	90.34	90.73	90.44	90.44
4B	E12	90.72	90.73	87.41	87.63	87.64	99.22	99.67	99.69	99.68	99.69	99.68	---	99.67	99.67	99.67	99.65	99.71	99.66	99.67	99.65	99.66	99.65	99.67	99.65	99.66	91.39	91.43	91.39	91.39	91.43	91.43	91.43	91.39	91.18	91.44	91.38	91.2	91.16	91.2	90.56	90.57	90.55	90.55	90.56	90.34	90.68	90.43	90.42
4B	E3	90.73	90.73	87.42	87.64	87.64	99.2	99.66	99.69	99.67	99.69	99.67	99.65	---	99.66	99.66	99.64	99.71	99.68	99.67	99.65	99.65	99.66	99.66	99.65	99.66	91.41	91.45	91.41	91.41	91.45	91.45	91.45	91.41	91.2	91.45	91.4	91.22	91.18	91.21	90.56	90.57	90.55	90.56	90.56	90.34	90.74	90.44	90.43
4B	E11	90.7	90.7	87.41	87.63	87.63	99.2	99.66	99.68	99.66	99.68	99.65	99.65	99.66	---	99.64	99.65	99.71	99.66	99.66	99.64	99.65	99.65	99.66	99.65	99.65	91.41	91.45	91.41	91.41	91.45	91.45	91.45	91.4	91.2	91.45	91.4	91.22	91.18	91.21	90.56	90.57	90.54	90.55	90.55	90.33	90.69	90.43	90.43
4B	E10	90.75	90.75	87.41	87.63	87.64	99.22	99.7	99.71	99.69	99.71	99.69	99.7	99.69	99.7	---	99.69	99.74	99.7	99.7	99.67	99.7	99.7	99.68	99.69	99.69	91.42	91.46	91.42	91.42	91.46	91.46	91.46	91.41	91.21	91.46	91.4	91.24	91.2	91.23	90.57	90.57	90.56	90.56	90.57	90.34	90.73	90.45	90.44
4B	E14	90.75	90.74	87.41	87.63	87.64	99.19	99.66	99.69	99.67	99.68	99.67	99.66	99.66	99.66	99.65	---	99.72	99.66	99.66	99.64	99.65	99.64	99.66	99.65	99.66	91.41	91.45	91.41	91.41	91.45	91.45	91.45	91.41	91.2	91.46	91.4	91.22	91.18	91.21	90.55	90.56	90.54	90.55	90.55	90.33	90.72	90.44	90.43
4B	E22	90.71	90.72	87.4	87.62	87.62	99.22	99.69	99.69	99.68	99.7	99.68	99.69	99.68	99.69	99.68	99.67	---	99.67	99.68	99.66	99.68	99.67	99.68	99.68	99.69	91.4	91.44	91.4	91.4	91.44	91.44	91.44	91.4	91.2	91.44	91.39	91.22	91.17	91.21	90.56	90.56	90.55	90.55	90.55	90.33	90.69	90.44	90.43
4B	E13	90.74	90.75	87.42	87.63	87.64	99.18	99.65	99.66	99.66	99.68	99.65	99.65	99.67	99.65	99.65	99.63	99.7	---	99.66	99.65	99.65	99.64	99.65	99.63	99.65	91.41	91.45	91.41	91.41	91.45	91.45	91.45	91.41	91.2	91.45	91.4	91.22	91.18	91.22	90.57	90.57	90.56	90.56	90.57	90.35	90.74	90.45	90.44
4B	P38	90.74	90.73	87.41	87.62	87.63	99.21	99.68	99.7	99.68	99.69	99.69	99.67	99.69	99.67	99.67	99.66	99.73	99.67	---	99.66	99.67	99.67	99.68	99.66	99.67	91.41	91.45	91.42	91.42	91.45	91.45	91.46	91.41	91.21	91.45	91.4	91.22	91.18	91.21	90.56	90.57	90.55	90.55	90.56	90.33	90.72	90.45	90.44
4B	P40	90.72	90.73	87.4	87.62	87.62	99.17	99.64	99.67	99.63	99.65	99.65	99.64	99.65	99.64	99.64	99.61	99.7	99.66	99.65	---	99.64	99.63	99.64	99.64	99.66	91.39	91.43	91.39	91.39	91.43	91.43	91.43	91.39	91.18	91.43	91.38	91.21	91.16	91.2	90.55	90.56	90.54	90.53	90.55	90.32	90.72	90.43	90.42
4B	E16	90.71	90.72	87.41	87.63	87.64	99.21	99.7	99.73	99.69	99.72	99.7	99.69	99.7	99.69	99.68	99.68	99.76	99.7	99.7	99.68	---	99.68	99.69	99.69	99.71	91.44	91.48	91.44	91.44	91.48	91.49	91.48	91.44	91.23	91.49	91.43	91.24	91.19	91.23	90.58	90.58	90.57	90.57	90.58	90.35	90.7	90.46	90.45
4B	P9	90.72	90.72	87.41	87.63	87.63	99.21	99.68	99.7	99.68	99.69	99.69	99.67	99.67	99.68	99.68	99.66	99.73	99.68	99.69	99.65	99.67	---	99.68	99.68	99.68	91.39	91.44	91.4	91.4	91.44	91.44	91.44	91.39	91.19	91.44	91.39	91.2	91.16	91.2	90.55	90.56	90.54	90.55	90.56	90.33	90.69	90.43	90.42
4B	E8	90.71	90.72	87.4	87.63	87.64	99.19	99.67	99.69	99.66	99.68	99.66	99.67	99.67	99.67	99.67	99.66	99.71	99.67	99.67	99.65	99.66	99.67	---	99.66	99.68	91.39	91.43	91.39	91.39	91.43	91.43	91.43	91.38	91.18	91.43	91.38	91.21	91.16	91.2	90.55	90.56	90.54	90.54	90.55	90.32	90.67	90.42	90.41
4B	P11	90.73	90.73	87.42	87.63	87.64	99.22	99.67	99.7	99.67	99.68	99.67	99.66	99.67	99.66	99.66	99.65	99.71	99.68	99.66	99.65	99.66	99.66	99.67	---	99.67	91.4	91.44	91.4	91.4	91.44	91.45	91.44	91.4	91.2	91.45	91.39	91.21	91.16	91.21	90.56	90.58	90.55	90.56	90.57	90.34	90.72	90.44	90.43
4B	P8	90.7	90.7	87.42	87.63	87.63	99.22	99.67	99.68	99.67	99.69	99.67	99.67	99.68	99.66	99.66	99.65	99.71	99.66	99.67	99.66	99.67	99.65	99.68	99.67	---	91.41	91.45	91.41	91.41	91.45	91.45	91.45	91.4	91.2	91.45	91.4	91.22	91.18	91.21	90.56	90.57	90.55	90.55	90.56	90.34	90.7	90.45	90.44
5A	P31	90.53	90.53	87.41	87.55	87.55	91.3	91.41	91.42	91.41	91.41	91.42	91.4	91.41	91.41	91.42	91.41	91.41	91.42	91.42	91.39	91.42	91.41	91.39	91.41	91.41	---	99.71	99.73	99.71	99.71	99.72	99.7	99.72	99.71	99.72	99.68	99.62	99.52	99.6	90.7	90.71	90.7	90.71	90.7	90.63	90.55	90.9	90.91
5A	P26	90.73	90.73	87.45	87.55	87.55	91.31	91.45	91.46	91.45	91.45	91.46	91.44	91.46	91.45	91.46	91.45	91.46	91.46	91.46	91.43	91.46	91.45	91.44	91.46	91.46	99.71	---	99.71	99.7	99.7	99.7	99.7	99.7	99.7	99.71	99.69	99.6	99.5	99.58	90.88	90.89	90.88	90.88	90.88	90.71	90.72	91.08	91.08
5A	E23	90.52	90.52	87.41	87.54	87.53	91.28	91.38	91.39	91.38	91.38	91.39	91.37	91.38	91.38	91.39	91.38	91.39	91.39	91.39	91.36	91.38	91.38	91.36	91.38	91.38	99.69	99.68	---	99.69	99.68	99.69	99.68	99.69	99.69	99.69	99.65	99.57	99.47	99.55	90.69	90.7	90.68	90.69	90.69	90.62	90.56	90.89	90.9
5A	P12	90.53	90.53	87.39	87.55	87.55	91.31	91.41	91.42	91.41	91.41	91.41	91.4	91.41	91.42	91.42	91.41	91.42	91.41	91.42	91.39	91.41	91.41	91.39	91.41	91.42	99.72	99.71	99.72	---	99.7	99.71	99.7	99.71	99.71	99.71	99.67	99.62	99.51	99.58	90.71	90.72	90.7	90.71	90.71	90.63	90.56	90.91	90.91
5A	P24	90.73	90.72	87.45	87.55	87.56	91.31	91.45	91.46	91.46	91.46	91.46	91.45	91.46	91.45	91.46	91.45	91.46	91.46	91.47	91.44	91.46	91.45	91.44	91.45	91.46	99.72	99.71	99.72	99.71	---	99.71	99.7	99.71	99.7	99.71	99.67	99.62	99.51	99.59	90.88	90.9	90.88	90.89	90.88	90.73	90.74	91.08	91.08
5A	P19	90.73	90.73	87.44	87.55	87.55	91.31	91.45	91.46	91.45	91.45	91.46	91.45	91.46	91.45	91.46	91.45	91.46	91.46	91.46	91.43	91.46	91.45	91.44	91.46	91.46	99.72	99.71	99.72	99.71	99.71	---	99.71	99.71	99.71	99.72	99.67	99.62	99.51	99.59	90.88	90.9	90.87	90.88	90.88	90.72	90.73	91.08	91.08
5A	P3	90.74	90.74	87.46	87.57	87.58	91.34	91.5	91.51	91.5	91.5	91.51	91.49	91.5	91.5	91.51	91.5	91.51	91.51	91.51	91.48	91.51	91.5	91.49	91.5	91.51	99.87	99.86	99.87	99.86	99.86	99.87	---	99.87	99.86	99.87	99.79	99.67	99.57	99.64	90.92	90.93	90.91	90.92	90.92	90.76	90.75	91.11	91.11
5A	P20	90.54	90.54	87.42	87.55	87.55	91.31	91.41	91.42	91.42	91.42	91.43	91.4	91.42	91.42	91.43	91.42	91.42	91.42	91.42	91.39	91.42	91.41	91.4	91.42	91.42	99.74	99.73	99.75	99.73	99.72	99.73	99.72	---	99.72	99.73	99.68	99.63	99.54	99.6	90.71	90.73	90.71	90.72	90.72	90.64	90.57	90.92	90.92
5A	P23	90.55	90.55	87.18	87.33	87.33	91.16	91.2	91.21	91.2	91.2	91.21	91.19	91.21	91.21	91.22	91.2	91.2	91.21	91.21	91.18	91.2	91.2	91.19	91.2	91.21	99.74	99.73	99.73	99.73	99.72	99.73	99.72	99.73	---	99.73	99.77	99.7	99.69	99.67	90.61	90.62	90.6	90.61	90.61	90.55	90.64	90.8	90.8
5A	P39	90.73	90.73	87.44	87.56	87.55	91.32	91.46	91.47	91.46	91.46	91.47	91.45	91.47	91.46	91.47	91.46	91.47	91.47	91.47	91.44	91.47	91.46	91.45	91.46	91.47	99.7	99.7	99.7	99.69	99.69	99.7	99.69	99.69	99.69	---	99.65	99.6	99.5	99.57	90.88	90.89	90.87	90.88	90.88	90.72	90.73	91.08	91.08
5A	P37	90.54	90.56	87.28	87.57	87.57	91.34	91.43	91.44	91.43	91.43	91.44	91.42	91.43	91.43	91.44	91.43	91.44	91.44	91.44	91.41	91.43	91.43	91.41	91.43	91.43	99.81	99.79	99.82	99.79	99.79	99.8	99.78	99.8	99.79	99.81	---	99.66	99.49	99.63	90.73	90.74	90.72	90.74	90.74	90.53	90.6	90.94	90.94
5B	P6	90.78	90.79	87.04	87.3	87.3	91.21	91.2	91.21	91.21	91.2	91.2	91.19	91.2	91.21	91.21	91.19	91.2	91.21	91.2	91.18	91.21	91.19	91.19	91.2	91.21	99.58	99.58	99.58	99.58	99.57	99.58	99.57	99.58	99.64	99.58	99.63	---	99.81	99.79	90.93	90.94	90.93	90.94	90.93	90.54	91.05	90.99	91
5B	P33	90.76	90.8	87.01	87.31	87.31	91.22	91.15	91.16	91.16	91.15	91.17	91.15	91.16	91.16	91.17	91.16	91.16	91.17	91.16	91.14	91.16	91.15	91.15	91.16	91.17	99.49	99.49	99.5	99.48	99.49	99.49	99.48	99.48	99.62	99.5	99.44	99.8	---	99.77	90.89	90.9	90.89	90.89	90.89	90.52	91.06	90.96	90.96
5B	P35	90.77	90.78	87.06	87.31	87.31	91.19	91.19	91.2	91.2	91.19	91.2	91.19	91.2	91.2	91.21	91.19	91.2	91.2	91.2	91.18	91.19	91.19	91.18	91.2	91.2	99.57	99.56	99.57	99.56	99.56	99.57	99.55	99.56	99.62	99.56	99.6	99.79	99.78	---	90.93	90.94	90.93	90.93	90.93	90.54	91.05	90.98	90.98
6A	P2	90.79	90.81	87.25	87.67	87.68	90.42	90.56	90.56	90.57	90.57	90.56	90.56	90.56	90.56	90.57	90.55	90.57	90.56	90.57	90.55	90.56	90.55	90.57	90.56	90.56	90.69	90.87	90.7	90.7	90.87	90.87	90.87	90.69	90.6	90.87	90.68	90.93	90.9	90.94	---	99.82	99.79	99.81	99.82	98.87	98.85	91.04	91
6A	E18	90.81	90.83	87.24	87.67	87.68	90.42	90.57	90.58	90.58	90.58	90.57	90.57	90.57	90.58	90.58	90.56	90.58	90.58	90.58	90.57	90.58	90.57	90.58	90.57	90.58	90.72	90.89	90.72	90.71	90.89	90.89	90.9	90.71	90.62	90.89	90.7	90.95	90.91	90.96	99.84	---	99.83	99.84	99.83	98.89	98.87	91.04	91
6A	E6	90.79	90.81	87.24	87.67	87.67	90.42	90.56	90.57	90.57	90.57	90.57	90.56	90.56	90.57	90.57	90.55	90.57	90.57	90.57	90.56	90.57	90.55	90.57	90.57	90.57	90.69	90.87	90.7	90.69	90.86	90.87	90.87	90.69	90.6	90.86	90.68	90.92	90.9	90.94	99.8	99.83	---	99.83	99.84	98.88	98.85	91.04	91
6A	E17	90.79	90.81	87.24	87.67	87.68	90.41	90.56	90.57	90.57	90.57	90.56	90.56	90.56	90.57	90.57	90.55	90.56	90.56	90.56	90.55	90.56	90.55	90.56	90.56	90.56	90.71	90.89	90.71	90.71	90.89	90.89	90.89	90.71	90.62	90.88	90.7	90.95	90.91	90.96	99.82	99.83	99.83	---	99.83	98.88	98.86	91.04	91
6A	E29	90.8	90.81	87.24	87.67	87.67	90.42	90.56	90.57	90.57	90.57	90.56	90.56	90.56	90.57	90.57	90.55	90.57	90.57	90.57	90.56	90.57	90.55	90.57	90.56	90.57	90.71	90.88	90.71	90.71	90.88	90.88	90.89	90.7	90.62	90.88	90.69	90.94	90.9	90.95	99.83	99.83	99.83	99.83	---	98.89	98.86	91.04	91
6B	P17	90.46	90.47	87.4	87.48	87.48	90.16	90.33	90.34	90.32	90.33	90.34	90.33	90.34	90.33	90.34	90.32	90.33	90.34	90.33	90.32	90.33	90.33	90.33	90.34	90.34	90.63	90.73	90.63	90.63	90.73	90.73	90.73	90.63	90.56	90.73	90.54	90.56	90.54	90.57	98.84	98.85	98.86	98.86	98.86	---	98.65	90.76	90.76
6C	P15	91.08	91.15	87.06	87.18	87.19	90.49	90.74	90.72	90.74	90.73	90.75	90.7	90.75	90.74	90.75	90.73	90.75	90.75	90.75	90.74	90.76	90.72	90.71	90.74	90.71	90.57	90.75	90.58	90.56	90.75	90.75	90.75	90.56	90.65	90.74	90.6	91.06	91.11	91.07	98.86	98.87	98.86	98.87	98.88	98.65	---	90.79	90.76
7	P28	96.29	96.37	87.52	87.81	87.82	90.27	90.43	90.43	90.42	90.43	90.43	90.42	90.43	90.43	90.43	90.42	90.43	90.44	90.43	90.41	90.42	90.42	90.42	90.42	90.43	90.9	91.07	90.9	90.9	91.06	91.06	91.07	90.89	90.79	91.07	90.88	91.01	90.98	91.01	91	91	90.99	91	91	90.76	90.79	---	99.8
7	P14	96.28	96.36	87.54	87.82	87.83	90.26	90.43	90.43	90.42	90.42	90.43	90.42	90.43	90.43	90.43	90.42	90.43	90.44	90.43	90.41	90.42	90.42	90.41	90.42	90.43	90.9	91.07	90.91	90.9	91.07	91.07	91.08	90.9	90.8	91.07	90.89	91.01	90.98	91.01	91	91.01	91	91	91	90.76	90.76	99.77	---
7	P36	96.31	96.39	87.51	87.81	87.82	90.25	90.41	90.42	90.4	90.41	90.42	90.41	90.41	90.42	90.42	90.41	90.42	90.42	90.41	90.39	90.41	90.41	90.4	90.4	90.41	90.9	91.07	90.9	90.9	91.07	91.07	91.08	90.9	90.79	91.07	90.88	91.01	90.98	91.01	91.03	91.03	91.02	91.03	91.03	90.76	90.76	99.87	99.86
7	P7	96.29	96.38	87.54	87.82	87.82	90.25	90.42	90.43	90.41	90.42	90.43	90.42	90.42	90.43	90.43	90.42	90.42	90.43	90.42	90.41	90.42	90.42	90.41	90.41	90.43	90.91	91.08	90.91	90.91	91.07	91.07	91.08	90.91	90.8	91.07	90.89	91.01	90.99	91.01	91.03	91.03	91.02	91.03	91.03	90.76	90.75	99.77	99.78
7	P4	96.31	96.39	87.39	87.81	87.82	90.26	90.39	90.4	90.39	90.39	90.39	90.39	90.39	90.4	90.39	90.39	90.4	90.4	90.4	90.38	90.39	90.39	90.38	90.38	90.4	90.89	91.06	90.9	90.89	91.06	91.07	91.07	90.89	90.78	91.07	90.88	91	90.97	91	91.04	91.05	91.03	91.04	91.04	90.75	90.74	99.82	99.81
7	E9	96.33	96.41	87.38	87.8	87.81	90.28	90.41	90.41	90.4	90.4	90.41	90.4	90.41	90.41	90.41	90.4	90.41	90.42	90.41	90.39	90.4	90.4	90.4	90.4	90.41	90.89	91.07	90.89	90.89	91.06	91.07	91.08	90.89	90.79	91.07	90.87	91.01	90.98	91.01	91.04	91.04	91.03	91.04	91.04	90.75	90.75	99.83	99.83
7	P29	96.3	96.37	87.52	87.81	87.81	90.26	90.42	90.42	90.41	90.42	90.43	90.41	90.42	90.43	90.43	90.42	90.42	90.43	90.42	90.4	90.42	90.42	90.41	90.41	90.43	90.9	91.07	90.9	90.89	91.07	91.07	91.08	90.89	90.79	91.07	90.88	91.02	90.99	91.02	91.03	91.03	91.03	91.03	91.03	90.75	90.79	99.81	99.81
7	P18	97.42	97.51	87.69	87.82	87.83	90.4	90.63	90.61	90.61	90.61	90.63	90.59	90.63	90.61	90.63	90.63	90.61	90.63	90.63	90.62	90.62	90.6	90.6	90.62	90.6	90.57	90.71	90.58	90.57	90.71	90.71	90.72	90.57	90.48	90.71	90.56	90.68	90.66	90.69	90.86	90.86	90.86	90.86	90.86	90.49	90.86	98.56	98.56
7	P16	96.27	96.35	87.53	87.82	87.82	90.26	90.42	90.42	90.41	90.42	90.43	90.42	90.42	90.43	90.42	90.42	90.42	90.43	90.42	90.41	90.42	90.41	90.41	90.41	90.43	90.9	91.07	90.9	90.9	91.06	91.07	91.08	90.9	90.8	91.06	90.88	91.01	90.98	91.01	91.03	91.03	91.02	91.03	91.03	90.75	90.75	99.76	99.77
7	P21A	96.31	96.4	87.41	87.8	87.82	90.28	90.4	90.41	90.39	90.41	90.41	90.39	90.4	90.41	90.4	90.39	90.41	90.41	90.41	90.38	90.4	90.4	90.39	90.4	90.4	90.89	91.06	90.89	90.88	91.06	91.06	91.06	90.88	90.78	91.06	90.87	91	90.97	91	91.01	91.01	91.01	91.02	91.01	90.77	90.76	99.81	99.8
7	P1	96.29	96.37	87.5	87.81	87.81	90.25	90.42	90.42	90.41	90.42	90.42	90.41	90.42	90.42	90.42	90.42	90.42	90.43	90.42	90.4	90.42	90.41	90.41	90.41	90.42	90.9	91.08	90.9	90.9	91.08	91.08	91.09	90.9	90.8	91.08	90.88	91.02	90.99	91.02	91.04	91.04	91.03	91.04	91.04	90.76	90.76	99.8	99.79
8	P32	99.45	99.48	87.04	87.38	87.38	90.01	90.09	90.09	90.09	90.08	90.09	90.09	90.08	90.09	90.09	90.09	90.09	90.09	90.09	90.07	90.09	90.09	90.08	90.08	90.09	90.47	90.47	90.47	90.46	90.47	90.48	90.47	90.47	90.48	90.47	90.49	90.59	90.6	90.6	90.34	90.34	90.33	90.34	90.34	90.4	90.43	96.33	96.32
8	P10	99.37	99.4	87.07	87.36	87.37	90.41	90.43	90.42	90.43	90.42	90.42	90.41	90.42	90.42	90.43	90.42	90.43	90.42	90.43	90.41	90.44	90.42	90.41	90.43	90.42	90.5	90.51	90.5	90.5	90.5	90.51	90.51	90.51	90.52	90.5	90.53	90.64	90.65	90.64	90.47	90.47	90.46	90.46	90.47	90.37	90.76	96.31	96.29
	P. vranovensis	85.03	85.04	85.23	85.33	85.34	85.1	85.06	85.07	85.07	85.06	85.06	85.07	85.07	85.07	85.07	85.07	85.07	85.07	85.07	85.06	85.07	85.06	85.07	85.06	85.07	85.1	85.1	85.1	85.1	85.1	85.1	85.1	85.1	85.1	85.1	85.1	85.08	85.09	85.09	85.02	85.02	85.02	85.03	85.03	85	85	85.16	85.16
	P. fulva	86.18	86.19	85.79	85.89	85.89	86.17	86.14	86.15	86.15	86.14	86.14	86.14	86.14	86.15	86.15	86.15	86.14	86.15	86.15	86.13	86.15	86.13	86.14	86.14	86.14	86.13	86.13	86.13	86.13	86.13	86.13	86.14	86.13	86.14	86.13	86.13	86.11	86.12	86.13	86.06	86.07	86.06	86.07	86.07	86.05	86.06	86.32	86.32
	P. cremoricolorata	85.72	85.72	85.96	86.03	86.04	85.67	85.67	85.68	85.68	85.67	85.68	85.68	85.68	85.68	85.68	85.68	85.68	85.68	85.68	85.66	85.68	85.66	85.67	85.68	85.67	85.71	85.71	85.71	85.71	85.71	85.71	85.72	85.71	85.72	85.7	85.71	85.72	85.72	85.72	85.69	85.69	85.69	85.7	85.7	85.71	85.68	85.8	85.8
	P. mosselii	87.4	87.3	90.89	89.21	89.22	87.37	87.51	87.51	87.5	87.51	87.51	87.5	87.51	87.52	87.51	87.51	87.51	87.51	87.51	87.5	87.53	87.5	87.5	87.51	87.51	87.44	87.47	87.45	87.44	87.47	87.47	87.48	87.44	87.22	87.47	87.43	87.26	87.41	87.26	87.89	87.89	87.88	87.89	87.95	87.26	87.52	87.89	87.89
	P. parafulva	86.87	86.88	86.05	86.33	86.33	86.81	86.8	86.8	86.8	86.8	86.8	86.8	86.8	86.8	86.8	86.8	86.8	86.8	86.8	86.79	86.8	86.79	86.8	86.79	86.79	86.86	86.86	86.87	86.86	86.86	86.86	86.86	86.86	86.86	86.87	86.86	86.88	86.88	86.89	86.79	86.8	86.8	86.79	86.79	86.75	86.79	87.02	87.02
	P. japonica	85.57	85.57	85.85	86.03	86.03	85.57	85.55	85.56	85.55	85.55	85.56	85.56	85.56	85.56	85.56	85.56	85.55	85.56	85.55	85.55	85.56	85.54	85.55	85.55	85.55	85.61	85.62	85.62	85.61	85.61	85.61	85.62	85.61	85.61	85.62	85.62	85.61	85.62	85.61	85.55	85.56	85.55	85.56	85.55	85.55	85.57	85.65	85.65
	P. monteilii	99.4	99.51	87.46	87.46	87.46	90.4	90.6	90.58	90.6	90.58	90.59	90.59	90.6	90.6	90.6	90.59	90.61	90.6	90.6	90.59	90.61	90.57	90.59	90.6	90.57	90.66	90.66	90.66	90.66	90.66	90.66	90.66	90.66	90.56	90.66	90.65	90.61	90.58	90.62	90.79	90.79	90.78	90.79	90.79	90.39	90.87	96.29	96.29
	P. puida	90.73	90.71	87.03	87.31	87.32	90.4	90.41	90.41	90.44	90.41	90.4	90.4	90.42	90.42	90.43	90.42	90.41	90.41	90.42	90.39	90.4	90.4	90.4	90.4	90.4	90.81	90.81	90.81	90.82	90.81	90.81	90.81	90.8	90.81	90.81	90.81	90.79	90.79	90.78	93.76	93.77	93.76	93.77	93.77	93.81	93.81	90.94	90.94
	P. plecoglossicida	87.84	87.84	87.32	87.58	87.58	87.68	87.69	87.69	87.69	87.68	87.69	87.69	87.69	87.69	87.7	87.69	87.69	87.69	87.69	87.68	87.69	87.68	87.69	87.69	87.69	87.72	87.72	87.73	87.72	87.72	87.72	87.73	87.72	87.72	87.72	87.72	87.73	87.73	87.74	87.64	87.64	87.63	87.64	87.64	87.64	87.64	87.97	87.97
	P. entomophila	87.17	87.15	88.95	88.99	88.98	87.01	87.02	87.01	87.04	87.02	87.01	87.02	87.03	87.04	87.04	87.02	87	87.02	87.03	87.01	87.02	87	87.02	87.01	87.01	87.06	87.07	87.07	87.07	87.06	87.07	87.08	87.06	87.08	87.06	87.07	87.07	87.06	87.1	86.99	86.96	86.98	86.97	86.97	86.97	86.96	87.24	87.24
	P. taiwanensis	87.01	87.03	86.62	86.78	86.77	86.77	86.79	86.79	86.79	86.78	86.78	86.79	86.79	86.79	86.79	86.79	86.79	86.79	86.79	86.78	86.81	86.78	86.79	86.78	86.79	86.86	86.86	86.86	86.86	86.86	86.86	86.87	86.86	86.87	86.86	86.86	86.85	86.85	86.86	86.8	86.8	86.8	86.8	86.8	86.8	86.78	87.06	87.06
	P. alkylphenolia	85.2	85.21	85.28	85.48	85.47	85.31	85.31	85.31	85.31	85.3	85.28	85.31	85.31	85.28	85.28	85.31	85.3	85.31	85.31	85.31	85.28	85.27	85.28	85.31	85.29	85.18	85.24	85.2	85.18	85.22	85.23	85.24	85.2	85.18	85.22	85.18	85.22	85.21	85.24	85.3	85.31	85.3	85.35	85.32	85.2	85.25	85.27	85.27
	Color code	ANI value
	red	<90
	yellow	90-95
	light green	>95-98
	dark green	>98
[truncated: 23 more columns]
